# Supplementary material for: Alternative sulphur metabolism in the fungal pathogen Candida parapsilosis
Source: Nat Commun. 2024 Oct 24;15:9190. doi: 10.1038/s41467-024-53442-8 (PMC11502921; doi:10.1038/s41467-024-53442-8)
Supplement: Supplementary file 9 — Source data [file 41467_2024_53442_MOESM9_ESM.xlsx]

## Sheet: Source data FIG 7
	Use of organosulfur compounds as only sulphur source. No S: no sulphur source; AS: ammonium sulphate; MOPS: 3-(N-morpholino)propanesulfonic acid; SDS: sodium dodecyls sulphate; DMSO: dimethyl sulphoxide; SD: standard deviation; SEM: standard error of mean).
		L. elongisporus CBS2605								ONE WAY ANOVA:		NOTE: p values are rounded by the software to 4 decimal places; P = 0 means P ≤ 0.0001 .
		X1	X2	X3	X4	X5
		no S	AS	MOPS	SDS	DMSO				Pair	Difference	SE	Q	Lower CI	Upper CI	Critical Mean	p-value
		2.5	15.8	14.8	13.8	14.1		L. elongisporus		x1-x2	12.65	0.2542	49.7691	11.2464	14.0536	1.4036	0
		1.7	14.5	14.4	12.1	13.1		CBD2605		x1-x3	12.0167	0.2542	47.2774	10.6131	13.4202	1.4036	0
		1.7	14.8	14	14	15				x1-x4	10.9167	0.2542	42.9496	9.5131	12.3202	1.4036	0
		2.9								x1-x5	11.6833	0.2542	45.966	10.2798	13.0869	1.4036	0
		2.6						C. parapsilosis	CLIB214	x6-x7	3.1667	0.2542	12.4587	1.7631	4.5702	1.4036	1.551e-10
		2.9								x6-x8	3.9	0.2542	15.3438	2.4964	5.3036	1.4036	0
	mean	2.38	15.03	14.4	13.3	14.07				x6-x9	5.0667	0.2542	19.9339	3.6631	6.4702	1.4036	0
	SD	0.55	0.68	0.4	1.04	0.95				x6-x10	3.6	0.2542	14.1635	2.1964	5.0036	1.4036	0
	SEM	0.23	0.39	0.23	0.6	0.55			met4D	x11-x12	4.95	0.2542	19.4749	3.5464	6.3536	1.4036	0
		C. parapsilosis CLIB214								x11-x13	0.7833	0.2542	3.0819	-0.6202	2.1869	1.4036	0.9255
		X6	X7	X8	X9	X10				x11-x14	0.45	0.2542	1.7704	-0.9536	1.8536	1.4036	1
		no S	AS	MOPS	SDS	DMSO				x11-x15	0.75	0.2542	2.9507	-0.6536	2.1536	1.4036	0.9522
		2.5	6.1	7.2	8.4	6.9			met28D	x16-x17	4	0.2542	15.7373	2.5964	5.4036	1.4036	0
		2.8	6.6	7	7.9	6.5				x16-x18	3.9333	0.2542	15.475	2.5298	5.3369	1.4036	0
		2.5	6.2	6.9	8.3	6.8				x16-x19	4.8667	0.2542	19.147	3.4631	6.2702	1.4036	0
		3.8								x16-x20	4.1667	0.2542	16.393	2.7631	5.5702	1.4036	0
		3.7							cMET4	x21-x22	4.4373	0.2935	15.119	2.8166	6.058	1.6207	0
		3.5								x21-x23	3.9373	0.2935	13.4154	2.3166	5.558	1.6207	0
	mean	3.13	6.3	7.03	8.2	6.73				x21-x24	4.2707	0.2935	14.5511	2.65	5.8914	1.6207	0
	SD	0.6	0.26	0.15	0.26	0.21				x21-x25	5.4373	0.2935	18.5262	3.8166	7.058	1.6207	0
	SEM	0.25	0.15	0.09	0.15	0.12			met32D	x26-x27	5.563	0.2935	18.9544	3.9423	7.1837	1.6207	0
		C. parapsilosis met4D								x26-x28	1.063	0.2935	3.6219	-0.5577	2.6837	1.6207	0.7272
		X11	X12	X13	X14	X15				x26-x29	0.363	0.2935	1.2368	-1.2577	1.9837	1.6207	1
		no S	AS	MOPS	SDS	DMSO				x26-x30	1.1297	0.2935	3.849	-0.491	2.7504	1.6207	0.612
		1.3	7.1	0.9	1.1	1
		1.1	6.1	1	1.5	0.8
		1	6.8	0.9	1.2	1.1
		2.3
		2.2
		2.4
	mean	1.72	6.67	0.93	1.27	0.97
	SD	0.65	0.51	0.06	0.21	0.15
	SEM	0.27	0.3	0.03	0.12	0.09
		C. parapsilosis met28D
		X16	X17	X18	X19	X20
		no S	AS	MOPS	SDS	DMSO
		2.9	7.2	6.8	8	8.2
		2.8	7.2	7.1	8	7.3
		2.9	7.2	7.5	8.2	6.6
		3.7
		3.4
		3.5
	mean	3.2	7.2	7.13	8.07	7.37
	SD	0.38	0	0.35	0.12	0.8
	SEM	0.15	0	0.2	0.07	0.46
		C. parapsilosis cMET4
		X21	X22	X23	X24	X25
		no S	AS	MOPS	SDS	DMSO
		0.9	5.5	4.8	6	6.3
		0.95	5.3	5.5	5.6	7.1
		0.94	5.3	4.3	4	5.7
	mean	0.93	5.37	4.87	5.2	6.37
	SD	0.03	0.12	0.6	1.06	0.7
	SEM	0.02	0.07	0.35	0.61	0.41
		C. parapsilosis Ed met32
		X26	X27	X28	X29	X30
		no S	AS	MOPS	SDS	DMSO
		0.7	6.2	1.9	1.1	1.9
		0.65	6.7	1.8	1.1	1.6
		0.66	5.8	1.5	0.9	1.9
	mean	0.67	6.23	1.73	1.03	1.8
	SD	0.03	0.45	0.21	0.12	0.17
	SEM	0.02	0.26	0.12	0.07	0.1

## Sheet: Source data FIG 8
	Three independent experiments testing biofilm formation (dry weight, mg) in the presence and absence of Met. The different lineages tested are also indicated; NT: not tested; SD: standard deviation; SEM: standard error of mean.
	Independent cultures	Lineages
	CLIB214
	Ed met 4	A	B
	Ed met28	A3	A7
	Ed met4/Ed met28	B3	B4
		SC + MET
		CLIB214	Ed met4	Ed met28	double
	EXP1	23.6	19.4	19.9	15.1
		28.8	28.3	14.6	15.7
	EXP2	15	19	23.7	13.1
		24.4	20.3	12	1.3
	EXP3	13.2	17.6	10.4	1.3
		NT	16.1	0	0
	MEAN	21	20.1167	13.4333	7.75
	SD	6.63325	4.27149	8.24977	7.60414
	SEM	2.966	1.744	3.368	3.104
		SC - MET
		CLIB214	Ed met4	Ed met28	double
	EXP1	10.2	11.7	0	0
		8.7	8.6	0	0
	EXP2	16.1	11.1	0	NT
		11.8	19.7	0	NT
	EXP3	6.7	11.3	0	NT
		NT	9.6	0	NT
	MEAN	10.7	12	0
	SD	3.55739	3.94968	0	0
	SEM	1.591	1.612
